# Supplementary material for: A Novel and Rapid Selective Viral Genome Amplification and Sequencing Method for African Swine Fever Virus
Source: Viruses. 2024 Oct 24;16(11):1664. doi: 10.3390/v16111664 (PMC11598870; doi:10.3390/v16111664)
Supplement: Supplementary file 1 [file viruses-16-01664-s001.zip › Table_S1.xlsx]

## Sheet: Tabelle1
Organism	Primer name	Sequence (5'--->3')	Number of annealing positions
African Swine Fever Virus (NC_044959)	ASFV01	ATT TTA TTC *G*G	2
	ASFV02	ATT TTT TCG *T*A	2
	ASFV03	GAT TCT AT*C *G	3
	ASFV04	GTA TCG TA*T *C	2
	ASFV05	TAT TAG TTC A*A*A	2
	ASFV06	TTA TGA TT*C *G	3
	ASFV-ter	ACT GCT GT*A *G	18
Vaccinia Virus (NC_006998)	VV01	CGA ATT TGA *T*A	4
	VV02	GAT TAC TAA *C*G	3
	VV03	TAT TAT AGA C*G*A	2
	VV04	CGT TAG TAA *T*C	3
	VV05	TCG TCT ATA *A*T	2
	VV06	TAT CAA ATT *C*G	4
	VV-ter	TAA AAA TAT TTT *T*G	16
