# Supplementary material for: A Novel and Rapid Selective Viral Genome Amplification and Sequencing Method for African Swine Fever Virus
Source: Viruses. 2024 Oct 24;16(11):1664. doi: 10.3390/v16111664 (PMC11598870; doi:10.3390/v16111664)
Supplement: Supplementary file 1 [file viruses-16-01664-s001.zip › Table_S2.xlsx]

## Sheet: Tabelle1
			Number of annealing positions
Accession number	p72 genotype historic	p72 genotype new	ASFV_01	ASFV_02	ASFV_03	ASFV_04	ASFV_05	ASFV_06	ASFV_ter	Total
AM712239.1	I	1	2	2	2	2	2	1	0	11
U18466.2	I	1	1	3	2	1	2	1	38	48
MK128995.1	II	2	2	2	3	2	2	3	4	18
AY261365.1	III	2	2	3	2	2	1	3	6	19
MN336500.3	III	2	2	3	0	2	2	2	1	12
MN394630.3	III	2	2	3	0	3	2	2	1	13
AY261366.1	IV	2	2	3	2	2	2	3	11	25
MN641876.2	IV	2	2	3	0	4	2	2	12	25
AY261364.1	V	2	2	3	2	3	2	2	30	44
AY261362.1	VII	1	2	3	2	2	1	2	38	50
MN318203.3	VII	1	2	3	0	2	2	2	11	22
AY261361.1	VIII	8	1	2	1	1	2	3	2	12
KM111295.1	IX	9	2	3	1	2	2	1	0	11
MH025917.1	IX	9	2	3	1	2	2	1	0	11
AY261360.1	X	9	2	3	2	2	2	1	6	18
KM111294.1	X	9	2	3	2	2	2	1	0	12
MN630494.2	XX	2	2	3	0	3	2	1	0	11
