# Supplementary material for: A Novel and Rapid Selective Viral Genome Amplification and Sequencing Method for African Swine Fever Virus
Source: Viruses. 2024 Oct 24;16(11):1664. doi: 10.3390/v16111664 (PMC11598870; doi:10.3390/v16111664)
Supplement: Supplementary file 1 [file viruses-16-01664-s001.zip › Table_S3.xlsx]

## Sheet: Tabelle1
Dilution	Replicate	Ct-value	Ct-value after amplification	Generated_reads	Mapped_reads	Mapped reads (%)	Coverage (1x, %)	Coverage (20x, %)	Mean_depth
0	1	19.6	16.057	78143	55642	71.2054	95.1291	88.086	794.957
0	2	19.6	16.7283	84897	59226	69.7622	99.5329	88.7992	922.365
0	3	19.6	15.766	57500	34542	60.073	90.0681	85.7187	418.906
1	1	23.1	16.6984	62368	55779	89.4353	90.5217	87.0923	728.798
1	2	23.1	16.4825	44452	40215	90.4684	89.4734	79.4698	505.108
1	3	23.1	17.9161	39205	34117	87.0221	91.2077	87.4563	435.604
2	1	26.9	32.9653	2919	110	3.76841	56.1608	0	1.17504
2	2	26.9	33.5956	4971	206	4.14404	69.6724	0	2.52045
2	3	26.9	27.3837	4986	743	14.9017	69.133	1.46397	3.99773
3	1	30.3	35.029	4414	140	3.17173	56.7608	0	1.65607
3	2	30.3	38.9633	2949	82	2.7806	66.9161	0	1.42242
3	3	30.3	45	2530	94	3.71542	48.9327	0	1.07895
NC	1	>45	31.9105	2186	82	3.75114	56.8651	0	1.10609
NC	2	>45	40.5752	2643	128	4.84298	54.7216	0	1.68556
NC	3	>45	>45	3584	130	3.62723	53.7835	0	1.27534
